# Supplementary material for: Molecular Tumor Board-Guided Targeted Treatments for Biliary Tract Cancers in a Publicly Funded Healthcare System
Source: Curr Oncol. 2025 Jan 31;32(2):80. doi: 10.3390/curroncol32020080 (PMC11854319; doi:10.3390/curroncol32020080)
Supplement: Supplementary file 1 [file curroncol-32-00080-s001.zip]

Archive with 1 entries (1 files):
- curroncol-3417232-supplementary.pdf
